# Supplementary material for: The prognostic value of thromboelastography MA/R ratio in predicting mortality in acute respiratory failure patients
Source: PLoS One. 2026 Feb 5;21(2):e0340360. doi: 10.1371/journal.pone.0340360 (PMC12875460; doi:10.1371/journal.pone.0340360)
Supplement: S1 Data — (XLSX) [file pone.0340360.s002.xlsx]

## Sheet: Sheet1
SEX	Age	Pneumonia	Sepsis	Cerebrovascular disease	Cardiovascular disease	Renal dysfunction	Hepatic dysfunction	Diabetes	Hypertension	Body temperature	Heart rate	MAP	Respiratory rate	SOFA	APACHE II	Leukocytes	Hemoglobin	Platelets	PT	APTT	TT	Fibrinogen	D-dimer	Lactate	CRP	PCT	IL-6	IL-10	Albumin	Creatinine	R	K	α-angle	MA	DVT	Mechanical ventilation	ICU LOS	Outcome
1	80	1	0	1	1	0	0	0	0	36.3	82	89	15	17	17	4.7	80	155	12.4	32.7	16.6	6.09	8.76		42.2	0.2	4.2	3.42	26.1	45	7.8	1.6	68.7	68.6	1	3	18	1
1	60	1	0	1	0	0	1	0	1	37.6	94	85	15	6	10	8	90	258	13.5	39.2	21.3	3.02	1.36		33.1	0.36	13.29	4.9	32.1	50	8.4	0.9	77.3	74.7	0	12	19	1
2	85	1	0	1	0	0	0	0	0	36	71	69	12			15.8	114	172	13.5	25	16	3.95	14.34		52.55	0.31	337.24	13.3	36.2	65	4.8	1.2	71.3	70.7	0	7	25	1
1	86	1	0	1	0	0	0	0	0	36.7	55	81	18	19	23	12.6	117	303	12.6	26.4	13.3	4.81	0.36		45.52	0.11	33.56	2.91	29.5	65	4.5	2.1	63.5	57.9	0	10	17	1
1	52	1	0	0	1	1	0	0	0	36.6	122	80	16			14.6	96	70	15.8	42.5	55.9	4.39	16.65		159.19	3.64			30.6	286	13.2	4.6	43.3	76.3	0	8	8	0
2	70	1	0	1	1	0	0	0	0	36.2	98	112	16			10.5	108	219	69.3	47.5	15.5	2.95	0.61	2	17.11	0.29	434.05	6.91	33.5	24	6.2	1.4	70.5	71.8	0	4	4	0
1	52	1	0	1	0	0	0	0	0	38.6	128	163	15			15.7	113	220	13	25.5	16		0.08	8	15.72	5.42	49.71	4	27.8	53	5.8	1.6	67.1	65.3	0	7	11	0
1	70	1	0	1	1	1	0	0	1	36.6	70	104	20			11.8	105	146	12.9	33.2	12.5	6.97	3.07	1	143.68	1.49	476.13	7.68	40.8	177	6.8	1.3	70.4	74	0	19	20	0
1	67	1	0	1	1	1	0	0	1	37.6	125	98	20	12	24	13.9	124	140	13.8	38	16.1	7.61	1.71	1	91.86	4.25			34.3	102	10.8	2.7	55	63.7	0	22	22	0
1	80	1	0	1	0	0	0	0	1	37.6	81	125	21		10	23.2	81	184	15.8	35.9	14.9	2.44	0.83	3	54.44	0.53	129.03	7.5	20.4	101	29.1	9.6	23.9	57	0	6	8	1
2	89	1	0	1	1	0	0	0	1	36.8	95	99	17	7	15	16.2	69	181	18	47.4	14.7	4.36	7.32	1	212.97	6.56	620.55	50.06	27	168	8.6	1.8	66.3	71.8	0	28	28	1
2	64	1	0	0	1	0	0	1	0	36.6	93	79	12	7	7	5.1	128	210	13	33.5	13.6	4.84	1.14	1	70.52	2.58	108.76	40.72	35.2	60	7.8	2.1	62.9	70.3	0	16	17	1
2	71	1	0	1	1	0	0	0	0	36.5	96	74	20	9	14	17.8	91	101	15.2	37.7	17.2	3.22	7	9	53	1.74	115.12	45.9	28.5	169	5.4	2.9	61.1	52.7	1	3	8	1
2	75	1	0	0	1	0	0	1	1	36.9	105	69	8			15.1	103	333	12.3	29.6	14.7	4.84	1.23	1	46.78	0.25			32	97	4.8	1.4	71.2	70.1	0	1	5	1
2	78	1	0	1	1	0	0	1	1	36.8	85	98	20	8	8	6.9	91	153	14.5	35.7	17	3.26	0.01	2	0.35	0.13	65.16	4.01	38.4	216	4.2	1.1	75	68.7	0	2	6	1
2	86	1	0	1	0	0	0	0	1	37.2	108	98	18	4	24	17.7	92	304	15.9	40.7	16.4	5.51	0.01	1	50.27	0.28	8.79	3.9	33.3	72	6.3	0.9	77.3	75.9	0	10	23	1
2	15	1	0	1	0	0	0	0	0	37.7	124	97	19	5	15	25.8	110	194	17.1	35.8	17.6	1.5	34.7	4	0.35	0.46	85.63	9.23	34	37	5.7	1.6	67.3	60.5	0	23	24	1
1	24	1	0	1	0	0	0	0	0	37.6	96	100	16	2	7	15	135	322	14.5	39.3	16.6	6.45	1.51	1	44.8	0.51	4.68	3.18	40	63	6.2	1.8	65.4	71.7	0	3	5	1
1	78	1	0	1	1	1	0	0	1	36.6	123	112	25	6	16	14.2	72	171	16.7	54.5	23.5	3.74	2.13	1	107.91	1.87	61.89	6.97	29.1	766	5.2	0.8	78.4	76.1	0	1	13	1
2	77	1	0	0	0	0	1	1	1	36	78	85	18			3	72	98	18.4	46.7	20.5	1.04	10.99	2	8.7	0.16			30	72	4.3	3.1	58.6	44.1	1	5	15	0
2	76	1	0	1	1	0	0	1	1	36.2	94	149	27	1	13	11.4	136	131	16.8	38.3	18.4	3.76	0.45	2	14.94	0.42	61.71	7.84	36.8	104	7.4	2.1	61.5	62.4	0	22	28	1
1	77	1	0	1	1	0	0	0	1	36.2	60	89	16	10	28	16.9	139	192	11.3	24.7	14.6	2.89	0.33	2		0.01			42.8	56	7.3	2.5	56.5	66.8	1	6	6	1
1	78	0	0	0	1	0	0	1	0	36.7	84	79	16			7.7	87	192	12.5	31.1	15.9	2.83	0.47	15	1.64				40.3	156	6.8	1.3	69.6	69.3	0	1	6	1
1	51	0	0	1	0	0	0	1	1	37.3	85	124	18	4		27.2	163	211	15	27.3	22.7	1.3	0.89	3	49.94	0.17			44.6	88	7.9	2.2	58.2	70.5	0	9	10	1
2	77	1	0	1	1	1	0	1	1	36.8	119	71	15			16.7	103	481	17.1	33.2	17.4	4.62	0.93	3	14.6	2.29	6.76	35.74	35.6	194	9.1	1.4	70.4	72.5	0	5	5	1
1	88	1	0	1	0	0	0	0	0	37.8	110	117	16	2	19	11.1	125	225	14.5	30	13.6	4.95	0.67		108.73	0.96	133.71	4	29.4	60	5.9	1.2	73.8	73.1	0	27	28	1
1	71	1	0	1	1	0	0	1	1	37.8	92	93	15	3	12	7.5	91	311	17.8	27.2	13.4	7.55	4.14		140	0.42	55.31	2.72	29.3	56	5.1	1	75.1	78	1	3	5	1
1	66	1	0	0	1	0	0	0	0	36.9	106	80	22			27.1	84	360	14.8	40.2	16	3.44	1.26	3	204.35	41.56	132.17	7.11	26.8	110	6.4	1.8	66.2	67.2	0	25	25	0
1	80	1	0	1	0	0	0	1	0	37.1	83	100	15	5	16	11.2	111	122	12.2	29.4	15.8	3.03	1.05	4	3.92	0.07	158.45	2.44	56.3	94	4	1.4	70.6	64.5	0	8	8	1
2	65	1	0	1	0	0	0	0	1	37.5	96	108	14	4	14	11.2	118	332	11.6	25.4	12.2	6.65	1.36	2	69.25	0.01			34.1	33	5.2	1.2	74.4	76	0	4	8	1
1	69	1	0	1	0	0	0	0	0	36.1	106	101	35	10	30	4.2	103	72	12.6	28.3	12.5	4.87	32.05	2	255.9	2.67	2207.04	57.36	28.7	83	8.1	3.9	42.2	48.1	0	4	8	1
2	25	1	0	1	0	0	0	0	0	37.1	97	81	18		27	26.8	166	197	12.9	29.1	13.8	4.86	2.28	4	165.15	1.73			31.8	66	8	1.8	65.2	67.9	0	2	2	1
1	93	1	0	0	1	0	0	1	1	36	86	83	22	8	25	12.4	84	192	12.1	29	14.3	4.43	3.4	1	206.18	1.29	76.85	12.26	29.2	181	5.3	1	76.3	76.8	0	10	10	0
1	81	1	0	1	1	1	0	1	1	36.4	87	79	13	5	15	4.9	67	60	62	54.2	18.8	2.28	16.33	1	94.6	0.58	139.66	6.54	23	123	15.3	4.2	44.7	50.9	0	3	15	0
1	72	1	0	0	0	0	0	0	0	37.5	118	95	22			20.1	110	277	11.1	25.8	13.1	5.87	1.92	3	191.55	1.84	335.16	23.61	31	61	8.8	1.8	64.5	70.5	0	13	28	1
2	88	1	0	0	1	1	0	1	1	36.6	107	59	25	9	25	9.4	80	103	14.8	45.5	16.3	4.69	3.54	2	174.66	0.93	112.5	23.83	23.3	208	8.2	1.2	73.4	73.7	0	28	28	0
1	67	1	0	0	0	0	0	0	0	36.8	80	105	19	4	12	18.3	131	278	12.5	31.8	15.5	4.7	1.94	2	41.58	0.27	34.06	10.57	29.8	87	3.8	1	75.4	72.3	0	5	7	1
1	88	1	0	0	1	0	0	0	1	38	70	96	15	4	9	11.6	119	124	15.5	38	17.3	5.33	0.01	2	81.57	0.28	8.39	7.83	28.6	122	9	2.1	61.2	61.6	1	12	15	0
1	85	1	0	0	0	0	0	1	0	36.5	72	87	15	2	17	10.6	104	165	13.9	57.5	19.9	6.12	4.04	5	138.83	2.51	263.87	30.79	28.4	94	7.3	1.9	65	68.8	0	10	14	0
1	65	1	0	0	1	0	0	0	0	36.5	80	78	18	0	7	8.9	108	204	15.2	46.7	18.3	5.4	0.82	1	112.84	0.39	5.78	6.29	30.2	26	6.4	1.2	74	69.2	0	28	28	1
1	54	1	0	0	1	0	0	0	0	39.4	90	79	15		13	7	144	162	14.6	38.9	17.6	2.63	0.15	1	0.29	0.06	54.34	22.84	34.8	101	5.4	2.5	59.6	54.9	0	3	3	1
2	77	1	0	0	0	0	0	1	1	36.8	109	96	20	0	6	3.5	73	117	16.6	40	16.2	2.16	4.76	1	12.58	0.72			30.6	59	7.1	2	62.7	57.8	0	0	20	1
1	67	1	0	1	0	0	0	0	0	37.8	73	121	15	4	15	9.8	103	90	13.2	45.3	15.1	6.92	3.51	1	213.3	0.29	77.45	6.77	25.7	61	4.3	1.1	73.5	64.5	0	4	8	1
1	77	1	0	1	0	0	0	0	1	36.9	96	101	14		23	6.2	94	156	13.9	52.9	17.9	4.69	0.49	2	38.3	0.1	37.14	6.8	32.7	42	4.8	1.2	72.7	61.5	0	14	14	1
1	81	1	0	1	0	0	0	0	0	36.7	108	70	19	13	28	13.6	73	239	18.5	62.4	22.9	6.43	5.01	2	218.6	12.34	1038.75	28.78	22.5	484	21.5	4.2	49.4	81.7	0	21	22	0
1	94	1	0	0	1	0	0	1	0	38.4	112	104	21		19	4.3	86	31	14	55.7	15.7	2.73	1.4	3	76.27	0.41			47.9	73	8.2	3.8	45.8	39.7	0	28	28	1
1	86	1	0	0	0	0	0	0	1	36.6	85	86	15	0	6	7.5	72	337	13.4	40.2	17.2	4.81	1.53	1	97.11	0.39	68.2	7.42	30.9	127	6	1	75.8	72.4	0	4	5	1
2	88	1	0	0	1	0	0	0	1	36.9	79	86	19		15	18.2	159	157	15.4	36.3	38.8	3.64	3.65	1	1.82	0.31	6.54	5.72	28.9	70	5.9	1.5	69.5	61.2	1	10	11	1
1	52	1	0	0	0	0	1	0	0	37.6	108	82	26	7	21	21.4	50	136	27.6	48.5	22.8	1.28	2.73	5	28.69	1.28	76.17	12.46	30.5	168	6.9	5.4	42.6	38.4	0	6	18	0
1	70	1	0	1	1	0	0	0	1	35.8	84	83	16	7	20	8.3	146	402	13.7	36.6	17.8	5.32	0.71	1	18.2	0.06	11.29	13.58	34.6	72	7.6	1.4	67.6	71	1	8	8	1
1	62	1	0	0	1	0	0	1	1	38.3	84	102	19	5		4.7	114	131	14.9	40.7	17.5	6.03	1.22	1	163.32	0.38	5.93	7.71	27.7	60	6.6	1.7	67.3	65.5	0	0	7	1
1	67	1	0	1	1	0	0	0	0	36.5	70	57	14	3	5	10.9	148	248	14.6	39.9	16.6	3.66	1.08	2	17.11	0.04	8.93	7.07	33.2	57	8.3	2.5	58.1	60.3	0	6	6	1
1	76	1	0	1	0	0	0	1	1	36	64	126	16			11.6	103	142	15.4	45.4	15.2	4.9	3.15	1	72.4	0.07	10.93	6.24	30.6	54	6.2	2.2	61.1	60.8	0	20	20	1
1	83	1	0	1	0	0	0	0	1	36.5	88	106	20	5	17	10.6	130	203	11.6	25.7	15.3	2.66	1.08	3	6.42	0.48	459.88	8.17	30.8	45	5.4	1.6	59.1	62.5	0	6	13	1
1	73	1	0	1	0	0	0	0	1	36.2	85	109	15			8.8	157	170	10.5	24.5	15.5	2.23	3.95	4	15.26	0.03			35.3	49	5.5	2.7	56.6	59.7	1	24	24	1
2	91	1	0	0	1	1	0	0	0	35	107	90	24			12.1	136	65	18.6	38.3	30.6	0.62	1.8	2	10.08	1.19			29.5	441	5.2	1.7	67.1	52.6	1	0	10	1
1	61	1	0	1	1	0	0	0	0	37.2	98	82	13			5.9	103	94	12.6	35.3	18.5	3.33	0.53	2	3.99	0.05	1262.75	25.73	34.7	77	5.5	1.8	66.3	54.5	0	7	11	1
1	44	1	0	1	0	0	0	0	1	39.1	129	165	17	7	39	15.4	121	122	14.2	29.8	16.4	2.67	1.44	6	50	1.77			40.5	118	6.2	2.2	60	58.6	0	7	17	1
1	70	1	0	0	0	0	0	0	0	36.6	101	105	23		17	22.4	120	17	15.9	39.1	25.2	1.64	38.73	2	46.09	0.11	38.01	23.9	29.8	52	5.8	12.7	31.6	28	1	8	8	1
2	89	1	0	0	1	1	0	0	1	36.7	78	86	18			9.5	92	256	15	38.9	18.2	5.97	1.73	1	72.29	0.39	12.24	14.96	34.3	627	7.2	1.1	74.4	76.1	0	1	5	1
2	79	1	0	1	1	0	0	1	0	35.8	166	70	21	9	27	24.5	90	270	15.6	31.8	15.9	4.73	20.06	11	34.97	5.35			31.8	46	4.7	1	76	73	0	3	3	1
1	90	1	1	0	0	0	0	0	1	37.5	77	92	18	15	17	11.5	94	386	15.4	29.9	14	6.67	1.4		188.74	1.38	155.59	2.3	26.6	73	5.6	1	77.2	80.8	0	2	28	1
2	63	0	1	0	1	0	0	0	0	37.1	98	110	18		15	11.8	97	288	11.6	28.9	13.8	4.75	1.47		65.99	0.66	432.38	13.23	27.1	303	6.1	1.6	70.9	60.8	0	2	22	1
1	71	1	1	1	1	0	0	1	1	36	59	90	20	10	19	8.6	65	85	13.9	50.6	21.9	3.35	1.11		34.48	1.06	6.43	4.32	27.5	210	16.7	7.5	31.8	57.5	0	9	28	1
1	86	1	1	1	1	1	0	1	1	36.5	80	79	20			9	132	152	10.3	22.3	98.3	2.83	0.47	1	23.78	0.34	8.98	2.59	31.5	133	9.5	2.9	51.8	59.5	0	17	17	0
1	86	1	1	0	1	0	0	0	1	37.6	134	57	14			15.9	100	203	14.2	35.8	13.2	4.44	1.35	4	167.23	5.68	258.16	10.54	27.4	123	4.4	1.5	69.6	69.9	0	15	21	0
1	71	1	1	0	1	0	0	0	0	37.3	96	96	21	7	13	15.3	147	196	12.9	33.2	13	4.7	4.29	2	25.52	0.84	81.01	30.39	40.3	79	5.5	1.4	69.8	63.2	0	28	28	1
1	54	1	1	1	0	0	0	0	0	35.5	92	90	24	0	12	7.8	110	149	12.5	24.2	20.1	1.65	2.13	4	2.94	0.01	259.13	26.16	30.6	31	5.6	2.8	57.5	54.9	0	24	28	0
2	79	1	1	1	1	0	0	0	0	38.2	60	72	17	2	10	3.8	104	103	13.4	29.1	14.2	4.5	0.78	1	131.01	0.5	97.12	27.97	29.6	80	5.9	1.1	76	77.3	0	27	28	0
1	70	1	1	1	1	0	0	0	0	38.3	122	109	16			2.7	132	173	15.1	33.3	13.2	7.06	1.4	2	239.64	9.49	491.84	12.26	30.1	70	6.5	1.6	67.6	72.3	1	11	15	0
2	88	1	1	0	0	0	0	0	1	37.2	72	113	22	4	18	10.2	113	201	11.2	28.3	16.1	4.71	0.9	2	52.84	0.02	38.34	16.32	28.9	56	4.7	1	75.4	74.5	1	9	10	1
1	65	1	1	0	0	1	1	0	1	36.5	127	51	19	7	20	7.1	114	284	22.9	34.1	14.8	6.88	16.58	3	305.14	100	2500	194.8	24.6	275	11.1	2	65.1	76.1	0	5	13	1
1	82	1	1	0	1	1	0	0	0	35	97	56	21	13	14	4.3	122	70	12.3	36.5	17.8	2.6	0.18	7	13.89	0.4	2500	77.76	28.8	473	12.4	6.7	36	38.6	0	16	23	1
1	88	0	1	0	1	1	0	0	0	36.1	124	70	27		25	5.5	107	408	13.1	28	29.2	3.08	1.64	2	12.28	36.03	2500	164.96	28.6	86	17.3	4	48.8	72.2	0	2	4	1
1	91	1	1	0	1	1	0	0	1	37.5	110	82	20	0	13	4.3	138	123	11.5	25.3	13.6	6.37	17.83	2	198.35	1.17	28.83	2.5	29.8	83	7.6	2.9	55.6	58.9	0	15	15	0
2	77	1	1	1	1	0	0	1	0	39.3	103	71	24		35	12.3	90	183	13.5	28.6	16	7.05	4.66	5	214.04	17.72	766.89	27.32	29.2	236	7.7	1.5	68.5	73.3	1	1	7	1
2	43	1	1	1	1	1	0	0	0	38.4	122	88	22	11	11	8.7	76	47	16.9	46.8	18.7	2.71	20	1	15.59	153.27	183.5	10.57	27	99	9	1.9	66.6	73.6	0	28	28	1
1	73	0	1	1	1	1	0	0	1	35.7	143	81	17	7	23	16.3	108	196	14.2	52.3	14.9	4.3	6.33	1	47.24	28.85	17.38	9.39	26.6	80	6.3	1.2	73.7	70.2	0	16	16	0
1	70	1	1	0	0	0	0	0	0	36.8	87	69	12	2	13	16.6	84	484	15.4	52.8	18.4	4.96	1.1	1	111.3	0.85	268.95	14.44	26.3	100	7.8	1.1	74.6	74.3	0	7	7	1
1	75	1	1	0	1	0	0	0	1	38.3	117	135	15	1	8	15.1	132	204	14.5	38.1	17.2	3.9	1.38	3	32.22	0.84	21.49	12.3	33.8	115	6.1	1.6	67.9	67.6	0	28	28	1
1	83	1	1	0	0	1	0	0	0	39	105	67	45	11	22	4	59	22	16.6	131.8	110.8	5.2	4.68	2	208.9	8.89			25.5	139	6.5	1.6	68.3	62.4	0	17	17	1
2	75	1	1	0	0	0	0	1	1	37	68	77	33	5	10	9.9	146	81	14.1	32.4	16.3	2.85	7.89	8	1.32	0.33			37.8	43	4.8	2.2	61.2	53.2	0	6	11	1
2	66	1	1	1	1	0	0	1	1	36.7	90	112	12	0	15	14.1	82	105	12.3	46.8	18	3.66	2.08	1	72.44	2	69.13	17.42	23.5	250	5.5	1	74.5	65.6	0	26	28	1
1	81	1	1	1	1	0	0	0	1	36.3	93	95	27	3	14	6.5	116	87	13.5	31.3	16.9	2.86	1.24	1	20.17	0.09	197.4	21.56	28.9	50	4.5	2.7	57.4	53.4	1	28	28	1
2	75	1	1	0	1	0	0	0	1	36.5	82	117	18	10	16	7.9	77	82	14.3	56.6	27.2	2.11	4.82	4	86.08	18.63	1154.29	588.24	32.2	120	5.8	2.2	59.8	55.8	0	28	28	1
1	83	1	1	1	0	0	0	1	1	37.1	90	57	36	10	22	15.3	120	148	16.3	69.7	22.5	4.07	2.36	15	215.08	40.57	2500	142.42	27.3	174	15.2	3.2	50.4	61.5	0	22	22	0
1	86	1	1	0	1	0	0	0	0	36.7	82	88	15	4	10	1.3	105	52	18.5			1.56	1.2	3	16.1	20.59	2500	483.7	20.7	63	8.4	5.6	35.6	41.4	0	11	14	1
1	77	1	1	0	1	0	0	0	0	36.7	83	74	15	5	14	10	108	126	15.5	47	16.1	4.7	1.41	2	120.8	3.39	59.5	6.48	32	71	5.7	1.4	70.3	65.8	0	6	6	1
2	75	1	1	0	1	0	0	1	0	38	130	79	31	10	26	14.5	78	385	18.1	38.9	17.5	6	6.58	2	100.66	1.08	107.58	14.96	23.1	139	6.2	0.9	77.6	78.1	0	18	19	1
2	87	1	1	0	1	0	0	0	0	36.7	80	95	16	0	12	4.9	77	98	22	61.3	198	3.79	0.78	1	21.88	0.19			27.5	101	14.2	2.2	61.3	70.6	0	3	17	1
1	78	1	1	1	1	0	0	0	0	36.5	105	102	16		8	4.6	99	241	14.3	37.9	18.4	4.23	1	1	2.26	0.03	12.73	8.61	31.1	45	6.8	1.2	73.1	72.3	0	24	24	1
1	45	1	1	0	1	1	0	1	0	37.6	84	102	19	10	17	16.6	54	134	15.8	51.1	20.6	2.48	1.59	1	161.29	12.39	26.91	5.38	28	200	5.7	2.1	62.4	56.9	0	28	28	1
2	92	1	1	1	1	0	0	1	1	36.7	75	91	10	4	16	16.9	123	183	14.2	31.9	17.3	3.26	10.39	1	0.48	0.04	27.76	57.89	34	40	7.7	1.6	65.6	62.9	0	19	19	0
1	45	1	1	1	0	0	0	1	1	38.9	91	115	16	14		3.6	136	38	16.6	57.8	23.9	3.11	9.7	11	119.26	2.6			29.2	79	19.7	6.4	35.4	64.9	0	4	4	0
1	78	0	0	1	0	1	0	0	0	37.2	122	106	15	17	21	19.3	82	140	13.3	32.2	15.5	3.58	8.99		113.73	1.79	124.36	14.05	30.4	343	7.6	1.2	73.1	69.3	0	21	27	0
1	52	1	0	0	0	1	1	0	0	39.4	126	97	18	16	8	3.7	88	48	13.9	56	26.9	1.01	0.86		7.98	0.43	39.18	1275.95	27.9	102	11.2	5.8	37.7	36.2	0	7	8	0
1	56	1	0	1	1	0	0	0	1	36.2	143	62	10			13.3	97	273	26.7	400	300	1.54	12.23		0.5	0.06			26.9	129	7.1	1.9	62.8	62.8	0	13	28	0
2	82	0	0	0	1	0	0	1	1	37.4	110	75	20		21	11.2	92	156	11.4	29	13.7	4.56	0.65		84.96	0.59	79.95	4.26	27.2	165	5	1.4	69.3	66	0	3	14	1
2	79	0	0	1	1	0	0	0	1	36.8	82	109	14	6	11	6.4	118	131	17.1	39.8	230.2	2.63	0.25		1.84	0.01	84.58	9.31	37	59	7.2	2.1	62.1	63	0	3	4	0
1	70	0	0	0	1	0	0	0	1	35	99	69	26		49	3.1	55	24	34	100.3	300	1.9	6.45	14	33.43	1.13	60.58	6.66	20.9	759	34.3	0	5.4	15.5	0	1	8	0
2	44	1	0	1	0	0	0	0	0	39.8	94	67	19	6	20	5.8	100	103	13.6	28.5	20.4	1.2	1.25	2	0.5	0.09	4.54	1.25	29.5	36	4.6	1.8	65	59.4	0	9	9	1
2	88	1	0	1	1	0	0	1	1	36.5	89	111	20	7	25	8.5	82	41	13.1	52.3	36.2	2.55	1.41	4	1.6	0.23	111.55	2.06	21.9	61	5.5	3.5	54.7	42.5	0	11	28	1
1	73	1	0	0	1	0	0	0	1		90	48	16	6	13	14.5	95	181	12.9	25.6	14.3	4.04	5.05	3	14.67	0.61	77.77	3.9	33.1	144	4.5	1.2	72.5	67.8	0	6	28	1
2	73	1	0	1	0	0	0	0	1	36.8	97	38	16	8	41	12.8	71	63	17.3	35.1	14.2	1.15	24.37	7	97.59	0.77	1662.64	72.95	16.1	61	21.4	27.5	11.6	21	0	4	5	0
1	54	1	0	1	0	0	0	0	1	37.3	94	96	14			8.8	129	248	12.4	30	13.1	6.23	7.67	2	151.64	12.84	14.37	2.5	37.4	221	5.4	1.3	70.2	70.6	0	2	5	1
1	60	1	0	1	0	0	0	0	1	36.5	91	99	15	6	11	12.7	96	232	13	25.7	12.8	2.9	13.76	2	25.57	2.01	148.32	10.56	29.3	57	6.9	1.8	66.1	66.8	0	18	24	1
1	50	1	0	0	0	0	0	0	0	35.6	64	60	12		15	16.4	101	82	15.9	38.5	16.1	3.29	3.2	2	30.84	0.85	49.57	8.89	24.2	52	9.1	2.2	58.9	58.7	0	6	10	1
1	54	0	0	0	0	0	1	1	0	36	80	84	11		10	7.3	59	52	25.2	50.8	21.1	0.86	0.81	5	0.81	0.28			18.2	93	4	3.5	57	47.6	0	4	4	0
1	63	1	0	1	0	0	0	0	0	37.5	102	78	22	13	22	11.2	77	91	10.9	22.4	15.1	3.08	6.06	1	99.76	1.15	59.56	13.2	28.2	81	4.7	1.6		60.2	0	10	13	1
2	85	0	0	1	1	0	0	1	1	38.5	98	107	15	4	23	16.8	115	401	11.5	23.3	17	2.8	11.83	5	11.32	10.28	985.05	111.81	31.3	60	3.6	0.8	77.2	69.1	0	3	3	1
1	48	1	0	1	0	0	0	1	1	39.8	111	126	16	2	18	14.6	161	193	13.8	28.4	17.6	2.67	2.69	2	2.1	0.8	22.77	8.43	43.5	66	5.8	3.1	53.5	58.4	0	5	5	1
1	73	1	0	1	1	1	0	0	1	38.1	146	130	15			13	107	211	26.2	59.2	15.7	3.47	4.62	1	38.41	0.26	97.46	8.28	31.5	98	8.1	1.4	68.9	69.3	0	8	28	0
1	47	1	0	1	1	0	0	0	1	37.3	87	129	16	9	13	7.4	61	43	16.7	45.4	16.4	3.38	6.4	1	88.47	0.34	140.95	8.24	23.5	415	10.8	1.8	63.5	64.5	0	0	4	1
2	54	1	0	1	0	0	0	0	0	37.2	59	67	15		7	7.3	114	159	15.1	39.3	21.3	2.43	0.6	1	0.73	0.02	27.91	4.6	27	38	6.9	1.4	70	70.4	0	5	5	1
1	65	1	0	0	1	1	0	1	1	36.4	104	82	16	6	12	12.4	57	147	37.6	83	20.4	2.57	5.43		113.86	53.51	1010.62	192.39	23.9	233	18.7	4.2	44.1	58.8	0	6	6	1
1	76	1	0	0	1	0	0	0	0	37.4	86	92	18	9		6.3	120	173	18.7	40.9	18.2	4.65	0.88	5	31.73	0.15	36.94	10.33	33.2	212	6.6	1.7	50.8	67.7	0	0	17	1
2	66	1	0	1	1	1	0	1	1	36.5	97	56	18	7	25	5.5	50	81	22.5			2.82	2.74	2	188.3		424.19	14.87	25.7	271	5.3	2.1	63.3	50.5	0	28	28	0
1	73	1	0	1	1	0	0	0	0	34.9	64	120	14			7.8	131	63	13.9	37.8	16.7	2.39	10.12	1	1.56	0.17			34.2	82	4.8	2.9	55.7	49.6	1	13	14	1
1	26	0	0	1	1	1	0	0	0	36.8	118	65	15			28	119	230	20.5	49.3	18.7	1.76	0.01	8	35.43	0.55	295.8	1154.19	31.3	354	5.4	2.2	61.5	58.8	0	2	2	1
1	67	1	0	1	1	0	0	0	1	36.3	94	53	15			1.5	78	129	15.4	46.9	16.8	6.34	13.3	2	106.26	2.2			24	125	6.7	1.2	72.5	78.9	0	5	5	1
2	54	1	0	0	0	0	0	0	0	36	100	78	32			17.6	93	122	15.4	33.4	18	1.74	70.7	5	18.86	2.86	209.85	9.23	30.4	43	6.5	1.5	67.4	62.2	1	25	28	1
2	35	1	0	1	0	0	0	0	0	35.9	108	103	16			22.7	73	109	24.2	52.8	25.2	0.47	42.39	9	0.95	1.32	16.94	5.52	20.2	52	6.9	1.8	64.2	65.7	0	24	25	1
2	78	0	0	0	1	1	0	0	0	35.2	78	49	22			7.3	40	125			18.3	2.44	0.63	19	11.63	27.32	2209.09	181.92	17.3	274	9.8	3.5	47.9	48.9	0	3	3	1
1	52	0	0	1	1	0	0	0	0	39.6	112	90	14			9.9	142	139	15.6	47.9	17	3.76	6.74	2	26.07	1.08			40.1	105	8.9	1.4	68.8	73.9	0	7	7	0
1	66	0	0	1	1	0	0	0	0	34.2	98	84	18			14.1	140	185	13.2	30.8	16.7	3.71	2.31	1	4.8	0.04	13.91	79.02	39	84	4.2	1.9	64.9	60.6	0	3	3	1
2	74	1	0	1	1	0	0	1	1	37	96	84	15			11.8	74	367	16.4	33.7	17.4	4.08	1.21	2	33.87	0.19			28.1	43	4.9	1	76.7	73.7	0	3	3	1
1	76	1	0	1	0	0	0	0	1	36.6	108	100	15			9.3	132	232	15.2	37.7	16.5	6.69	13.33	1	137.68	0.21			26.6	54	3.5	1.3	71	64.3	1	3	8	1
1	68	1	0	0	1	0	0	0	1	36	102	72	20	12	12	6.7	90	84	15.8	61.1	21.1	2.68	4.09		41.7	0.43	0.36	0.99	36.6	122	6.2	1.7	66	44.9	0	28	23	0
2	61	1	0	0	1	0	0	1	0	36.3	85	74	25		15	9.5	74	30	19	35.2	19.9	1.6	3.66		119.97	8.67	19.55	5755.35	31.7	79	6.3	5	43.7	33.7	0	9	26	1
1	80	1	0	0	1	1	0	1	1	36	78	68	18	11	10	8.2	97	287	13.7	65.2	102.3	3.98	3.06		55.98	2.22	9.76	3.51	36.8	66	5.7	1.3	70.2	65.9	0	7	28	1
2	80	1	0	1	1	0	0	0	1	36.1	67	97	18			6	81	170	12.9	41.4	19.5	3.48	0.18	10	8.1	1.35	84.07	26.88	34.9	155	12	3.6	46.9	54.5	0	6	21	0
1	61	1	0	0	0	1	0	0	0	36.3	92	102	16			3.4	128	17	11.5	37.6	16.9	2.23	5.89	4	48.13	0.25	185.72	2031.99	25.9	53	11.5	5.2	37.5	43.1	0	19	19	0
1	59	1	0	0	0	0	0	0	1	37.1	107	98	21		19	5.7	105	192	13.8	30.1	13.4	4.2	0.94	1	12.82	0.45	3.88	1.42	38.8	22	4.2	1.4	71.6	60.4	0	5	28	1
2	73	1	0	1	0	0	0	1	1	37	61	83	18	0	3	10	115	180	11.6	26.2	15.7	3.05	1.14	1	9.84	0.01	9.48	2.71	26.2	62	19	2.8	53.3	58.3	0	17	17	1
2	76	1	0	0	1	0	0	1	0	37	61	83	15	7	9	3.1	75	30	14.9	30.4	18.3	2.52	3.59	2	26.07	1.24			25.4	113	4	2.3	63.1	52.9	0	10	16	1
1	38	1	0	1	1	1	0	0	1	38	74	78	15	6	13	12.2	72	87	13.6	32.3	15	3.76	3.41	1	214.76	2.85	147.8	39.05	33.4	200	5.7	1.8	64.9	62.9	0	28	28	1
1	53	1	0	1	0	0	0	0	0	39.2	150	79	16	4	15	16.6	69	63	11.8	27.8	14.7	4.99	5.34	1	181.8	0.75			26.6	50	5.6	2.8	54.6	56.4	0	4	5	1
1	74	1	0	1	1	0	0	0	0	35	159	72	14	17	41	9.8	80	82	19.2	41.9	38	0.52	154.03	23	10.99	3.35	20753.9	26.53	24	152	7.8	2.8	54.1	50.9	0	4	5	1
1	77	1	0	1	0	0	0	0	1	36.6	108	71	31	10	27	11.4	113	163	17.3	25.7	13.4	5.37	4.73	1	181.42	0.34	96.96	13.07	29.6	56	4.8	1.4	70	69.9	0	3	23	1
1	47	1	0	0	1	0	1	0	0	37.3	128	114	26		28	14.1	116	81	17.2	46	18.8	1.3	10.81	10	44.44	10.12	1274.69	111.78	42.9	121	59.8	0	2.1	2.5	0	3	11	1
1	54	1	0	0	0	0	0	0	0	36.8	114	89	18		10	11.4	126	190	13.7	28.7	14.4	3.97	1.41	2	40.36	0.34	33.58	5.51	40.2	49	6.8	1.8	65	67.3	0	7	7	1
1	72	1	0	1	0	0	0	0	1	37.2	88	101	16		22	14.2	114	233	11.1	31.3	13.2	5.49	1.89	1	40.3	1.03	104.12	15.56	32.1	34	17	4.3	39.4	54.9	0	28	28	1
1	58	1	0	0	1	0	0	0	0	36.9	114	60	21	4	9	6.1	148	115	22.1	36.3	15.5	2.14	1.93	1	1.76	0.02	14.69	4.49	33.2	124	7	3.1	53.2	52.6	0	28	28	1
1	95	1	0	0	1	0	0	0	0	38.2	128	80	25	6	13	6.7	108	96	13.9	45	15.9	4.19	0.46	1	163.04	0.4	89.75	10.02	27.1	64	6	1.8	63.6	56.9	0	10	13	0
1	73	1	0	0	1	0	0	1	1	36.6	105	105	25		7	8.3	106	327	14.1	26.1	14.5	4.13	0.88	1	31.42	0.67	33.33	5.51	30.3	41	5.3	1.1	74	73.4	1	7	14	1
2	60	1	0	0	0	0	0	0	0	36.2	99	113	20	5	18	12	139	283	14.6			5.93	2.3	8	251.67	9.35	302.09	23.44	30.4	133	14.2	2.5	62.9	81.5	0	12	12	1
1	67	1	0	1	0	0	0	1	1	36.4	85	79	16		18	8.9	132	275	14.1	30.8	12.2	6.22	1.16	1	56.94	0.2	7.13	8.9	31.6	40	7.1	1.2	72.6	70.7	0	17	17	1
1	73	1	0	0	1	0	0	1	1	36.8	73	86	19		11	15.6	96	164	14.4	36	16.8	6.16	1	2	96.16	1.09	25.03	11.29	29.3	299	7.5	1.4	69.6	71	0	11	11	1
1	65	1	0	0	1	0	0	1	0	38.7	106	84	21	7	15	9.1	111	32	14.2	33.5	18.1	3.86	4.58	1	57.88	0.25	118.67	9.89	34.3	82	8.2	3.4	51.9	46.7	0	9	9	0
2	47	1	0	0	1	0	0	0	0	36.3	103	65	20	9	15	52	82	116	16.9	29.3	15.9	2.51	1.7	2	53.33	1.92	313.17	30.07	32.2	34	3.8	1.6	69.5	58	0	2	28	0
1	85	1	0	0	0	1	0	0	1	37.6	83	65	19		15	12	97	374	14.9	61.2	23.7	5.37	0.44	1	134.26	1.12	134.01	9.21	32.9	98	7.7	1.6	68.6	72.2	1	28	28	0
1	81	1	0	0	0	0	0	1	1	37.6	90	108	15	2	6	21.5	94	199	16.5	35.2	15.8	1.88	4.36	7	4.99	0.76			21.4	103	8	2.7	55.2	55	1	14	28	0
1	77	1	0	1	0	0	0	1	0	37.6	121	74	24	4	9	5.8	76	189	19.2	63.2	15.8	4.16	2.92	1	189.13	7.36	766	34.92	29.9	169	10.2	3.1	50.3	48	0	22	22	0
1	87	1	0	1	0	1	0	0	0	37.4	100	66	18	3	24	7.3	110	94	21.8	55.8	20.7	3.97	4.22	4	62.03	4.89	294.67	11.03	33.1	730	10.1	2.1	62	59	0	28	28	0
1	74	1	0	0	0	0	0	0	0	36.6	75	85	15	0	4	12.2	107	243	16.1	59.6	16	3.01	0.84	1	138.61	0.7	81.38	8.35	30	35	5.6	1.8	64	59.8	0	19	28	1
1	79	1	0	0	0	0	0	1	0	38.2	134	74	21	0	4	0.5	106	171	14.2	49.3	15.2	6.33	0.85		167.77	5.65	2500	336.24	25.9	116	8	1.7	66.5	68.5	0	4	4	1
1	62	1	0	0	1	0	0	0	1	37	88	100	20	1	2	16.4	100	91	19.8	48.5	17.7	3.6	1.21	1	26.2	0.9	2500	32.7	31.1	192	11.2	1.6	68.8	73.2	0	12	15	1
1	73	1	0	0	0	0	0	1	0	38	107	98	30	4	14	7	107	187	16.8	44.4	19.3	10.51	0.76	3	295.77	58.87	1580.47	59.58	24.9	73	7.6	1.3	71.9	76.9	0	1	5	1
1	68	1	0	0	0	0	0	0	0	38.2	115	108	27	9	19	11.4	118	380	15.2	30.7	13.5	6.56	5.23	2	150.96	0.2	41.37	14.39	27.4	63	5.8	1.4	70.6	70.8	1	11	11	1
2	71	1	0	0	0	0	0	0	1	38	110	115	29			15.3	117	187	14.2	37.2	16.6	6.82	0.86	1	114.61	0.09	109.71	7.83	30.2	47	4.4	1.2	71.2	70.8	0	13	13	1
2	77	1	0	1	1	0	0	1	1	36.6	96	77	20			14.8	111	238	13.4	29.4	17.3	2.97	0.51	3	2.74	0.03			35.8	70	4.2	1.2	72.4	65.6	0	16	16	1
1	81	1	0	0	1	0	1	1	0	35.5	59	76	28	13		12.3	151	72	36.9	53.3	24.8	0.94	9.48	2	50.13	1.55			33.4	207	5.8	3.5	51.4	47.9	0	3	5	0
2	31	1	0	1	1	0	0	0	0	38.3	84	82	17	4		8.9	141	75	28	126.7	46.5	0.86	100	6	26.3	24.57	2500	606.64	36.7	159	11	3.5	48.1	55.4	0	4	4	1
2	83	1	0	0	1	0	0	0	1	36.6	93	91	22			17.9	115	332	14.8	31.5	19.3	2.64	34.33	2	23.04	0.08	77.97	21.88	33.4	82	4.5	1.2	75.8	69.1	1	3	3	1
1	80	1	0	1	0	0	0	0	1	38	91	67	15			5.5	95	118	15.6	37.5	21.3	6.55	0.89	4	195.47	1.92	2500	22.39	23.4	209	8.3	1.9	66.6	75.2	0	13	20	1
2	50	1	0	1	0	0	0	1	0	37.1	84	62	14			7.1	143	37	15.6	38	21.6	4.05	1.1	2	19.36	0.16			31	160	6.8	2.5	56.5	54.7	1	0	8	1
1	65	1	0	0	1	0	0	0	1	37.4	109	92	14	8		6.8	54	78	13.6	46.8	15.3	5.7	1.02	2	79.32	0.6	34.39	9.11	29.5	189	5.4	1.2	72.7	62.4	0	17	19	1
2	50	1	0	1	0	0	0	0	0	36.7	84	61	14	4		13	109	289	14.6	35.3	16.6	4.62	1.14	11	28.79	0.08	11.33	7.33	33.4	56	5.9	1.4	70.4	70.8	0	5	5	1
1	72	1	0	0	1	0	0	1	1	35.8	107	64	16	17		13	88	317	17.2	65.7	20.6	8.25	22.5	12	252.09	1.81	2500	1396.51	28.3	216	16.4	2.7	60.9	82.8	0	3	3	0
1	90	1	0	1	1	0	0	1	1	36.5	118	125	21	4		11	168	107	15.8	41.4	17.2	6.39	2.72	1	141.36	0.5	25.05	7.13	31.5	111	4.9	1.4	69.5	65.8	1	0	13	1
1	82	1	0	1	0	0	0	1	1	37.8	105	86	12			8.4	133	197	16.7	31.2	16	6.36	1.11	4	198.7	4.07			37	81	5.9	1.7	66.4	70.1	0	2	3	1
2	48	1	0	0	1	1	0	0	0	37	80	93	18		8	18.3	131	63	15.3	50.2	30.6	3.01	8.56	3	104.71	51.54	4521.16	1676.26	24	148	14.9	4.7	39.2	48	0	12	15	0
1	66	1	1	1	0	0	0	0	0	36.5	106	97	13			12.3	87	98	19	42.4	20.7	0.89	100	3	2.55	1.54			23.8	57	6.8	2.1	64.4	58.2	1	20	20	1
1	62	1	1	0	1	0	0	0	1	36.7	102	64	18	10	20	2	132	211	20.3	55.2	18.7	4.17	2.4		159.25	100	26771.1	263.61	26.8	184	29.3	28.2	8	38.2	0	10	10	0
1	80	0	1	0	1	1	0	0	1		80	61				4.9	81	82	13.7	31.6	15	4.13	2.89		36.98	1.72	23.45	7.35	40.8	218	11	2.1	63.5	74.9	0	20	28	0
1	69	1	1	1	0	0	0	0	0	36.7	143	109	33			2	157	115	16.2	32.2	12.4	3.58	18.14	8	164.67	100			32	183	15	4.8	37.7	47.3	0	2	2	0
1	96	1	1	1	0	1	0	0	1	36.9		94	16	4	11	6.9	140	176	14.6	30	13.5	4.07	1.2	1	2.66	4.76	662.18	400.08	34.4	86	5.2	1.4	70.4	65.4	0	28	28	0
1	76	1	1	0	1	1	1	1	1	36.5	49	89	17	5	10	9.3	146	114	13	33.3	13.1	7.22	6.72	1	210.03	20.06	41.23	7.98	28.8	154	5.8	2	63.1	58.9	1	28	28	0
1	75	1	1	0	0	0	0	1	0	37.2	106	91	16	5	17	23	111	320	14.3	25.5	12.9	6.5	10.07	2	197.15	1.1	9.17	1.82	28	78	7.1	1.8	66	65	0	11	28	0
2	87	1	1	0	1	0	0	0	0	37.2	97	70	22		12	12.9	90	122	16.1	41.3	16.5	2.73	1.64	1	146.49	0.22	23.54	8.39	26.2	66	6.5	2.2	60.2	55.9	0	3	14	1
1	47	1	1	0	0	0	0	0	0	36.8	80	113	15		17	16	102	200	13.6	26.8	22.8	0.81	67.1	4	0.87	1.15			28.2	63	5.7	1.8	64.6	64.4	0	8	8	1
1	65	1	1	1	0	0	0	0	0	39.4	143	114	29	3	21	3.7	104	358	15.8	31.6	15.1	4.79	1.2	3	51.8	7.34	1172.97	40.46	27.1	34	6.3	1.2	72.9	74.3	0	13	28	1
2	76	1	1	1	0	1	0	1	1	37.3	109	118	15	0	25	11.8	93	208	10.8	32.7	20	4.31	1.48	4	198.4	1.45	338.12	71.48	25.3	336	6.8	1.4	69.9	62.8	0	8	10	1
1	73	1	1	0	1	1	0	1	1	36.4	86	79	18		22	30.8	134	111	27.6	40.7	18.1	1.83	1.46	6	42.72	4.65	2392.13	133.51	30.1	150	10.8	3.1	50.7	57.6	0	4	7	0
1	87	1	1	0	0	1	0	0	1	37.5	10	73	18		32	5.6	101	89	10.8	32.3	17.4	6.41	1.57	1	201.87	2.57	133.83	11.83	29	354	9.1	1.8	66.2	75.6	0	3	12	0
1	71	1	1	1	1	1	0	1	1	38.2	120	85	22		30	5.5	111	154	14.1	27.1	12.9	7.72	9.14	1	146.07	10.05	325.32	253.95	33.3	137	6.5	1.8	65.1	68.9	0	3	8	0
1	60	1	1	0	0	1	0	1	1	36	78	84	20			14.6	132	195	15.5	45.8	13.9	8.26	2.41	1	264.72	100	639.25	49.66	31.2	378	9.3	2.3	59.6	69.1	0	8	8	1
1	47	1	1	1	0	1	0	0	0	36.7	139	58	20	5	22	7.7	73	92	12.2	27.8	13.5	2.74	7.34	2	123.35	1.38	277.8	24.92	31.5	64	5.6	1.8	65.1	58	0	9	10	0
1	74	1	1	0	1	1	0	0	0	36.9	116	96	24		29	12.6	141	50	13.5	39.5	14.5	5.6	1.39	2	278.84	89.42	394.84	12.35	33.4	513	10.4	1.2	72.6	72.4	0	8	8	1
1	49	1	1	0	0	0	0	0	0	38.2	125	61	14		25	4.8	107	19	14.6	44.3	11.9	6.97	8.81	3	311.69	83.3	2500	24.27	28.5	150	6.9	1.6	70.6	63.4	0	1	4	1
1	82	1	1	0	0	1	0	0	0	36.1	71	65	16		16	8.7	95	97	15.9	38	21	3.81	4.95	1	123.77	30.91	35.94	2.5	25.9	514	5.8	1.8	65.9	68.5	0	22	23	0
1	71	1	1	0	0	1	0	1	0	36.3	88	70	30	6	14	21.5	97	313	17.1	30.5	19.8	7.87	9.64	1	218.37	2.34	24.63	2.5	25.9	430	6.5	1.1	76.1	80.5	0	20	22	1
1	66	1	1	0	0	1	0	1	1	35	83	56	36	7	31	23.8	124	185	11.2	32	21.1	7.99	6.49	1	266.93	19.42	476.75	52.23	26.4	406	36.1	15.8	13	53	0	17	17	0
1	78	1	1	0	0	0	0	1	1	38	87	64	17	10	25	17.3	130	267	15.3	39	17.5	4.87	4.69	2	212.12	0.26	24.76	14.91	23.9	163	6.4	1.4	70.7	72.8	0	24	25	0
2	75	0	1	1	1	0	0	0	1	35.8	75	84	15		29	27.7	145	250	12.5	24.6	17.3	3.2	8.89	3	9.7	0.48	841.84	23.18	40.8	76	5.2	1.9	64.4	63.8	0	4	8	1
1	67	1	1	0	1	0	0	0	1	36.2	86	72	28	4	28	10.6	62	96	12.9	33.4	16.4	4.36	3.84	1	369.05	1.04	829.32	73.05	22.8	42	7	1.8	66.1	71.9	0	4	5	1
1	49	1	1	0	0	0	0	0	0	36.7	66	91	12	0	4	7.1	86	233	13.4	26.8	15.1	4.62	1.02	1	3.14	0.03	12.3	2.58	28.5	17	4.2	1.2	72.8	67	0	28	28	0
1	89	1	1	0	0	0	0	0	0	37.2	89	70	23	5	17	14.7	116	167	15.2	35.9	15.7	4.99	1.32	1	119.54	0.9	40.16	15.76	30.9	71	8.1	1.7	68.1	67.4	0	11	10	1
1	68	1	1	0	1	1	0	0	0	36.5	137	82	18	10	26	2.5	112	106	19	52	18.1	5.69	1.21	6	243	100	2500	2500	28.3	283	14.7	7.6	30.5	37.9	0	4	4	0
2	85	0	1	0	1	0	0	1	0	36.3	115	101	19		11	16.5	91	120	29.3	68.8	15.7	2.66	16.09	6	14.78	0.52	603.74	270.03	29.8	196	4.9	1.2	75	62.2	0	2	28	1
2	76	1	1	1	1	1	0	1	0	37	85	93	18	2	11	10.3	101	197	16.1	51	18.3	2.9	0.98	1	104.58	0.26	17.16	4.23	40.7	94	5.1	1.3	70.4	70	1	8	10	1
1	71	1	1	0	1	1	0	0	0	38.9	204	113	32	11	24	13.6	120	40	32.2	66.7	17.2	4.87	1.32	2	101.6	7.31	2500	82.07	38.9	67	12.2	3.7	48.3	43.8	0	28	28	1
1	67	0	1	0	0	1	1	0	0	37.2	127	65	17	19	38	0.5	110	13	33.7	180	167.3	0.45	11.66	6	65.57	17.28	2500	2500	17.3	312	60	30	0	0	0	1	3	0
1	74	1	1	0	1	0	0	0	1	36.1	83	84	17		19	14.9	123	346	14.7	42	16.2	6.66	5.41	6	122.69	2.35	8.66	3.18	37	139	6	1.3	70.6	72.1	0	22	28	1
1	55	1	1	0	0	1	1	0	1	36.5	132	104	15	15	22	2.7	73	78	17.4	50.5	16.4	4.55	2.13	5	214.09	100	2500	206.02	28.6	253	6.1	1.1	73.9	61.9	0	19	28	1
2	84	1	1	0	0	0	0	0	0	36.6	122	76	15	0	5	6.8	125	194	15.7	38	17	1.93	6.89	1	13.6	0.4	2500	60.04	23.3	116	10.3	4	43.5	44.4	1	5	7	1
1	60	1	1	1	0	0	0	0	0	35.6	130	79	16	8	17	26.7	110	179	15.5	34.6	18.2	2.05	2.37	7	38.25	12.57			32.6	89	4.8	3.2	52.7	53.7	0	28	28	0
2	52	1	1	1	0	0	0	1	1	36.8	90	119	20	3	9	12.9	138	251	13.7	34.5	16.5	3.77	0.77	1	47.49	0.06			37.7	45	4.8	2.1	64.1	58.8	0	5	7	0
1	61	1	1	0	1	0	0	0	0	37	89	86	17	8	22	14	69	98	16.9	57.6	16.8	4.27	8.16	2	203.79	3.94	257.94	11.58	21.6	97	7.2	1	76.3	72.5	0	7	24	0
1	74	0	1	0	0	0	0	0	0	38.4	137	104	17	8	15	2	78	35	14.2	47.6	15.3	2.95	0.87	2	150.32	3.32	1014.75	23.87	30.9	74	7.3	3.3	51.4	46.1	0	4	7	0
1	70	1	1	0	1	0	0	0	0	37	67	69	16	8	14	35.8	126	221	15.6	35.4	16.1	5.76	5.8	1	121.9	0.54	26.65	7.23	25.7	55	8	1.7	66.8	67.5	0	16	21	1
1	48	1	1	1	0	1	1	0	0	35.9	110	91	13	11	25	11.7	77	58	24.5	66.2	17.1	2.8	31.62	5	169.11	6.28	2500	37.35	25.6	160	8.9	2.2	59.2	53.2	1	12	15	1
1	74	1	1	0	1	0	1	1	0	37	65	68	20		24	7.7	81	83	21.7	40.2	17.5	1.38	11.46	4	22.64	0.25	86.89	8.39	34.2	101	5		43	35.6	0	2	20	0
1	83	1	1	1	1	0	0	0	1	37.4	85	95	18	3	19	10.9	119	170	15.3	32.5	24.1	5.91	1.98	1	34.65	3.23	63.16	8.99	24.9	149	8.2	1.9	65	72.5	0	28	28	0
2	89	1	1	0	1	0	0	1	1	37.2	103	87	19		32	10.2	133	216	17.2	36.5	19.6		8.44	6	259.89	12.17	1478.86	440.73	29.2	179	10.6	2.3	59.3	71.3	1	3	4	0
2	57	1	1	0	0	0	0	1	0	37.7	101	86	18	5	14	33.2	87	210	18.5	42.5	16	3.18	6.3	1	130.26	8.2	160.93	15.79	27.9	40	5.4	1.5	69	63.7	0	28	28	1
1	97	1	1	1	1	0	0	0	0	38.4	98	71	15	10	24	11.7	67	219	24.6	64.1	38	1.49	30.13	4	43.87	0.78	472.28	99.48	27.2	290	8.3	1	75.8	68.8	0	10	10	0
1	88	1	1	0	1	0	0	0	1	37.9	94	91	15	15	42	14.1	90	195	14.5	29.5	14.7	3.77	1.14	1	42.26	0.62	164.21	23.16	32.7	160	3.8	1.2	72.5	69.8	0	10	16	0
2	59	1	1	0	0	0	0	0	0	36.5	70	83	19	0	10	7.4	110	179	14.6	36.3	16.6	2.37	1.48	2	1.61	0.04	5.97	6.28	32.4	24	4.6	2	63.9	56.4	0	13	13	1
2	73	1	1	1	1	1	0	1	1	36	66	99	15	4	18	6.2	116	226	14.7	39.1	14.8	3.63	1.21	1	8.77	0.01	29.51	53.84	34.1	53	5.4	1.6	68	63.5	0	7	7	1
2	91	1	1	0	1	1	0	0	0	36	90	70	27	8	6	26.4	61	11	27.4	76.1	27.8	2.33	1.93	1	124.67	0.29	106.58	22.79	29.3	551	24.8	3.7	40.4	52.8	0	9	9	0
2	75	1	1	0	0	1	0	1	0	37.6	122	74	20	4	14	25.2	73	131	36.8	66.2	18.2	3.69	1.73	25	188.89	14.66	161.02	63.01	19	107	14.1	3.7	44.7	61.8	0	15	15	1
1	79	1	1	1	1	0	0	1	1	37.3	79	82	22	11	21	26.1	71	298	13.8	27.8	15.6	7.66	9.74	3	350.48	36.41	483.41	12.07	26.7	91	4.7	0.8	79.6	80.7	1	10	10	1
2	70	1	1	0	0	0	0	0	0	36.1	93	84	15			15.9	115	374	13.2	36.7	18.4	4.37	1.31	2	16.35	0.39	6.55	13	31.8	57	4.2	1.2	73	73.7	0	13	28	1
2	76	1	1	1	1	1	0	0	1	36.7	100	76	22			9.1	130	82	19.6	51.8	19	6.66	1.87	1	167.96	51.47	42.84	183.03	30.8	309	8.4	4.9	47.9	39	1	5	5	1
1	54	1	1	1	1	1	0	0	0	38.2	104	100	29			10.7	73	76	15.2	43.2	16.8	5.42	6.27	1	222.15	29.84	299.54	16.47	37.1	1132	8.3	2.8	58.3	59.8	0	0	12	1
2	79	1	1	1	1	0	0	0	0	38.7	171	102	23	14	25	15.8	108	294	16.4	54.7	15	4.3	43.23	4	90.93	2.23	2500	346.26	20	115	4.3	1.2	73.4	70.4	1	28	28	0
1	81	1	1	1	1	0	0	1	1	36.9	146	112	14	12		12.3	121	227	18.2	85.7	87.7	6.67	10.31	2	255.21	2.13	114.81	6.28	29.9	114	9.2	1.4	73	73.6	0	1	28	1
2	68	1	1	0	0	0	0	0	0	36.4	98	75	18			18.1	75	62	37.1	78.1	14.9	4.92	0.7	4	126.51	3.34	525.96	39.14	23.7	52	9	3.7	45.8	50	0	10	16	1
2	71	1	1	1	1	0	0	0	1	38.1	89	109	27			12.1	109	199	15.4	47	28.1	6.07	5.18	1	234.59	1.01	24.56	10.61	30.7	155	10	2.8	58.9	72.4	1	1	5	1
1	76	1	1	1	0	0	0	0	0	37.5	98	69	16	16		0.3	58	16	18.3	67.7	16.8	1.64	9.73	3	177.25	4.86	2500	69.99	28.4	54	9.4	9.2	29.8	30.1	1	2	3	0
1	72	1	1	1	1	0	0	1	1	38.4	121	81	29			12.6	142	178	13.7	33	17.8	4.78	1.13	2	255.46	30.77	183.93	53.55	28.9	141	10.1	3.5	48.9	68	0	0	4	1
2	89	1	1	0	1	0	0	0	1	36.3	93	71	20			13.2	98	107	14.3	44.5	17.2	7.19	4.06	2	224.28	1.76	124.02	16.41	30.1	87	9.5	1.9	64.3	70.5	0	0	8	1
2	81	1	1	0	1	0	0	0	0	36.7	78	93	15			8.8	103	199	13.3	40	16.3	4.54	1.35	1	69.99	0.39	17.1	10.38	27.7	26	6.8	1.7	67.1	62.7	0	20	23	1
1	70	1	0	1	1	0	0	0	0	37.8	128	98	14		20	11.5	130	330	14	29.4	14.5	8	1.28		212.85	0.17	1.93	141.38	33	40	5.8	1.2	72.8	74.7	0	20	21	1
1	69	1	0	1	1	0	0	0	1	37.6	98	68	21			14	88	165	16.2	32	15.2	4.07	1.58	3	160.01	0.27			29.4	81	3.5	1.2	71.8	64.5	0	28	28	1
1	66	1	0	0	1	0	0	0	0	36.3	128	101	23		18	22.5	152	241	14.2	40.6	19.5	3.74	3.84	3	139	0.92			33	73.8	7.2	1.3	73.6	67.8	0	18	28	1
1	76	1	0	0	1	0	0	1	1			0			7	9.2	97	160	11.2	29.1	14.2	4.15	2.03	1	25.16	0.15	11.71	2.88	33.2	223	5	1.3	70.9	68.9	0	12	18	1
1	84	1	0	1	1	1	0	0	0	37.1	77	89	14	6	15	8.7	91	135	13.3	31.5	15.2	3.44	2.41	1	116.44	0.94	155.9	8.03	32.8	58	3.2	1.8	66.3	57.4	0	19	28	1
1	28	1	0	1	0	0	0	0	0	37	120	80	10	8	20	21.8	110	84	14.9	26.9	17.6	2.01	2.47	7	0.92	0.77	76.33	73.47	24	55	3.8	3.3	51.8	48.8	0	28	28	1
2	79	1	0	1	0	0	0	0	0	36.3	105	96	26	4	13	4.4	74	122	11.7	25.9	15.2	4.32	5.25	2	68.81	0.17	31.49	5.15	28.8	48	6.5	1.8	65.4	64.1	0	25	28	1
2	79	1	0	0	1	0	0	0	1	37	112	87	18	13	30	13.6	85	214	13.5	31.3	13.9	3.86	6.43	2	52.3	0.07	22.66	2.75	38.3	102	6.7	1.2	71.9	67.6	0	28	28	1
1	82	1	0	1	0	0	0	0	1	36.9	90	90	33	8	16	14.6	69	149	16.9	24.5	13.1	1.98	3.6	3	107.73	2.46	513.38	16.04	17	89	3.8	1.7	68.1	62.1	0	25	26	1
2	73	1	0	1	1	0	0	0	0	36.3	123	101	13		20	7.6	96	118	14.5	33.5	19.8	2.32	1.36	3	6.85	0.01	167.98	37.26	27	65	6.8	1.6	68	65.7	0	2	3	1
2	70	1	0	1	1	0	0	0	1	36.9	74	82	15		14	5.7	104	59	12.6	28.2	18.6	2.42	0.86	1	11.69	0.01	40.07	2.5	28.2	68	4.4	3.2	52.6	50.3	0	3	3	1
1	82	1	0	0	1	0	0	0	1	36.3	99	98	14		12	6.1	97	208	12.6	83	13	5.89	1.35	1	61.06	0.13	125.55	11.02	39.4	85	7.3	2.2	59.5	63.1	0	8	21	1
1	60	1	0	1	1	1	0	1	1	35	38	132	15	12	30	5.8	123	61	11.3	27.4	16.9	2.21	0.72	4	2.86	0.43	2500	68.44	30	743	3.8	8.4	46.2	30.9	0	3	3	1
1	59	1	0	0	0	0	1	0	0	37.1	105	91	17	4	6	6.8	112	53	15.4	30.2	18.4	1.93	23.65	7	16.02	0.15	95.54	4.68	27.2	33	4.6	2.7	64.5	47.5	0	6	13	1
2	85	1	0	0	0	1	0	0	1	36.4	68	74	22	0	6	5.7	86	118		64	15.4	5.04	0	1	127.32	0.2	218.04	21.26	32.5	83	11.2	1.9	62.4	64	0	13	28	0
1	68	1	0	0	1	1	0	0	0	37.6	75	58	20	6	16	14.1	98	168	14.7	27.2	15.4	3.79	7.26	2	16.27	4.16	40.16	12.03	30.1	74	5.4	1.2	72.9	69.3	0	16	28	0
2	47	1	0	1	0	0	0	0	0	35.7	102	76	12	15	27	10.6	56	9	22.9	70.5	20.9	1.69	12.03	8	75.9	99.38	2500	46.67	29.7	207	10.8	2.1	58.3	55.6	0	10	10	0
1	69	0	0	1	0	0	0	0	0	36.7	67	84	16	8	32	12.9	57	41	23.5	60.5	26.3	0.61	20	11	3.85	1.74	1195.89	292.71	17.7	77	9.3	6.4	35.4	36.5	0	10	11	0
1	70	1	0	1	1	0	0	0	1	38	104	97	19			6.4	118	1056	33.3	43.3	16.7	3.09	1.29	2	1.73	16.23	581.13	132.48	33	60	4.5	0.8	78.4	72.5	0	25	28	1
1	40	1	0	1	0	0	1	0	0	36.7	99	72	26	11	27	14.3	102	109	36	180	222.2	0.79	100		25.69	1.35	2500	726.35	15.6	128	33.8	24.7	8.2	24.6	0	11	11	0
2	75	0	0	1	1	0	0	1	1	38.3	115	76	20		6	4.9	61	226	15.9	46.8	16.2	7.09	0.9	1	157.96	4.88			28.4	60	9.5	1.5	72.3	86.8	0	5	8	1
2	75	1	0	1	1	0	0	0	0	37.6	90	91	16	7	16	10.3	118	120	15.1	34.7	15.4	5.57	3.47	1	86.82	0.2	25.93	8.1	38.6	60	3.8	1.6	68.4	68.6	0	6	8	1
2	84	1	0	0	0	0	0	0	0	36.9	79	71	15	4	11	7.8	121	109	13.9	33.2	16.5	5.93	1.73	1	68.73	0.2			35.8	68	5.3	1.3	71.2	71.2	0	21	28	0
2	34	1	0	1	0	0	0	0	0	37.1	121	76	23	5	27	20.5	53	53	19.6	42.6	17.8	1.13	3.99	4	81.83	2.61	624.84	48.55	17.4	52	7	6	37.4	37.8	0	28	28	0
1	71	0	0	0	1	1	0	1	1	36.5	102	101	18	15	37	7.9	110	371	15.5	51.8	16.6	4.44	5.62	1	85.6	0.4	2145.16	36.75	26.9	311	6.7	1.3	53.8	68.4	1	0	20	1
1	55	0	0	1	0	0	0	0	0	36.4	87	120	16			11.1	144	248	14.7	31.6	16.9	2.75	1.31	2	2.44	0.02	4.8	5.61	39.6	56	5.8	1.8	67.1	62.5	0	4	5	1
1	72	1	0	1	0	0	0	1	1	36.1	55	130	16			13.2	127	199	10.9	27.5	16.4	2.73	0.51	3	1.49	0.06	1421.37	53	40.8	50	29.8	11.8	20.4	49.1	0	4	4	0
2	88	1	0	1	0	1	1	0	0	36	106	54	27			12.6	82	69	14.7	39	18	1.16	33.03	3	12.11	0.63			25.1	49	9	5.8	38.7	44.8	1	4	5	0
1	69	1	0	1	1	0	0	0	1	36	85	607	20	10	23	9.6	158	94	26.7	47.2	17.8	2.46	0.21	1	1.33	0.05			40.3	67	5.6	1.8	65.1	63.1	0	11	11	1
1	56	1	0	1	1	0	0	0	0	36.5	64	109	15			13.8	118	220	13.8	28.9	16.4	2.51	1.5	3	7.55	0.1			33.2	66	5.2	1.7	66.5	65.8	0	5	5	1
2	66	1	0	0	1	0	0	1	1	37.2	87	103	22			8.9	59	264	16.7	41.1	16.6	6.14	0.8	1	100.5	0.88			38.1	768	7.7	0.9	77.9	84.3	0	0	8	1
2	21	1	0	0	1	0	0	0	0	36.2	112	67	24			15.3	136	222	21.6	73.3	25.8	1.83	20	16	5.21	46.28	885.21	196.04	35	128	39.7	16.8	3.2	57	0	8	8	1
1	63	1	0	0	1	1	0	0	0	36.5	128	142	15			9.7	79	73		44	15	4.09	21.35	8	56.65	5.26			24.2	264	7.9	2.9	55.4	54.6	0	3	3	0
1	27	1	0	0	1	0	0	0	0	35.1	64	70	17	16	31	16.8	106	258	20.8	86.4	159.3	1.14	8.08	20	76.04	62.47			29.5	119	10.1	3.2	47.3	54.6	0	5	5	0
2	92	1	0	0	1	0	0	1	1	36.5	98	74	15			19.2	71	242	17.1	36.5	18.4	3.88	1.93	1	37.65	0.62	14.86	6.87	21.2	118	3	0.8	78.2	74.1	0	8	9	1
1	52	1	0	1	1	1	0	0	1	37	114	63	18	14	30	16.9	117	222	19.3	180	240	1.64	8.71	11	47.93	9.46	355.66	639.69	39.2	103	11.8	3.4	47.5	58.8	0	4	4	0
1	76	1	0	0	0	0	0	0	0	38.2	80	69	19	8	9	20.9	95	181	13.8	29	17.9	2.58	8.66		135.76	28.96			29.6	171	6.6	1.4	72.8	59.6	0	6	22	0
2	84	1	0	1	1	0	0	1	1	37.8	73	97	17	10	12	9.4	99	221	12.8	31.5	15.3	4.64	0.84		10.5	0.08	21.82	18.47	24.9	41	6	1.7	67.7	66.9	0	28	24	1
1	27	1	0	1	0	1	0	1	0	37.5	87	80	27	8	8	11.9	80	333	12.9	21.2	15.4	4.57	4.91		43.83	5.08	17.99	1.28	27.1	682	6.1	1	76.8	74.1	0	0	28	1
1	67	1	0	1	1	0	0	1	1	38.2	116	77	17	15	15	12.7	172	237	12.7	32.6	13.1	4.15	1.58		9.49	0.01	102.2	2.93	32.9	76	4.8	1.5	69	64.4	0	5	5	1
1	82	1	0	1	0	0	0	0	1	38	78	105	14	8	22	8.7	107	195	14.6	30.9	16.1	6.83	3.67		148.57	0.28	11.09	0.97	26.6	250	6.1	1.2	72.5	73.2	1	7	16	1
1	78	1	0	1	1	0	0	1	0	38.2	107	112	25	6	24	10.7	123	230	11.7	32.4	13.9	4.36	0.91		117.44	1.33	23.48	4.07	32.3	75	4.9	1.4	70.8	70.5	0	6	6	1
2	82	1	0	1	1	0	0	1	1	36.6	108	82	25			17.3	80	204	18	56	17.3	2.27	1.33		176.85	5.53	1438	25.65	28	156	7.2	1.8	67.2	67.8	0	6	14	0
2	77	1	0	1	1	0	0	0	0	36.5	90	89	20	2	8	8.5	71	117	14.8	36.5	15.5	4.5	1.38		111.68	0.19	5.7	2.8	28.6	43	21.4	7	30.6	51.4	0	28	28	0
1	62	1	0	1	0	0	0	1	1	37.1	65	97	10	6	10	11.6	143	135	14.5	32.6	12	6.08	5.11		230.85	11.2	40.11	4.54	29.5	82	5.8	2.1	62.4	65.5	0	5	6	1
1	90	1	0	0	1	0	0	1	1	37.1	100	69	35	7	21	16.3	70	314	12	28.8	15.5	4.57	0.91	1	185.82	0.89	66.49	3.38	21.6	133	6.3	1.1	74.2	73.6	0	28	28	0
1	56	1	0	1	1	0	0	1	1	38.5	90	67	18			5.6	103	207	14.3	35.4	13.9	7.3	0.39		35.57	0.65	16.67	6.4	29.8	297	6.2	1.2	74.8	79.4	0	3	12	0
1	89	1	0	0	1	0	0	0	0	37.1	101	77	22	0	6	15.5	93	135	13.2	36.1	100.2	3.48	3.23	1	21.92	0.35	131.91	21.14	36.8	69	10.5	1.4	69.9	66.4	0	7	23	1
1	73	1	0	0	0	0	0	0	0	36	87	108	22	2	9	8.3	91	144	13.2	35.1	15.6	4.18	3.06	3	164.44	92.73	1409.13	4.24	24.1	165	60	30	0	0	0	9	11	0
1	86	1	0	1	1	0	0	0	1	36.5	77	94	18	0	6	7.7	112	83	13.2	25.1	14.1	3.91	9.31	2	111.47	0.86	236.2	93.36	25.3	109	4.5	3.2	54.6	48.9	0	1	28	1
2	73	1	0	0	1	0	0	0	1	36.3	75	87	15		11	9.7	107	103	13.3	31.3	15.8	3.52	2.1	1	2.87	3.18	26.36	2.36	35.1	121	6.2	1.6	67.1	63.6	0	11	11	1
1	67	1	0	0	0	0	1	0	1	35	110	79	24	5	15	6.4	111	112	13.9	34.5	16.7	1.3	21.6	13	1.42	0.18	36.52	18.63	21.4	86	5.6	2.6	59	52.7	0	27	28	0
2	89	1	0	1	0	0	1	0	0	36.8	84	106	14	6	6	5.9	56	27	23.7	43.7	22.9	0.81	7.05	1	3.27	0.53			28.3	56	5.8	4.2	49.6	39.5	0	6	14	0
1	62	1	0	1	0	0	1	0	1	37.5	72	89	10	2	6	15.4	131	166	11.9	26.3	12	4.29	0.43	1	47.94	0.16	19.75	7.02	37.5	64	6.5	1.8	64.5	63.6	0	0	3	1
2	88	1	0	0	1	0	0	0	0	36.6	82	80	18	3	10	12.3	126	131	11.9	28.5	13	3.99	2.45	1	111.59	3.94	88.16	5.57	35.1	39	7.3	1.7	65.8	66.9	0	28	28	1
2	88	1	0	1	1	0	0	1	1	38.2	88	82	33		11	9	68	64	11.4	44.4	16.3	2.86	4.4	2	159.12	2.34	2500	31.68	27.7	62	11.4	2.7	55.6	53.3	0	28	28	1
1	89	1	0	0	1	0	0	0	0	37.6	70	101	15		17	11.7	132	277	11.6	23	17.9	3.01	6.46	2	23.97	0.36	448.74	27.69	31.7	55	4.1	1	74.9	68.3	0	20	28	1
1	80	1	0	0	1	0	0	1	1	38.1	62	87	14			12.1	94	187	15.4	32.7	16.5	4.57	10.76	2	119.5	1.65	1145.3	4.29	28.2	137	16.8	5.6	35.9	57.5	0	7	11	1
2	72	1	0	0	0	0	0	0	0	36.8	66	99	23			15.9	68	284	12	27	15.8	4.13	1.92	1	111.9	2.23	16.09	2.5	23.6	77	3.1	1.3	72.8	62	0	8	8	0
2	69	1	0	1	0	0	0	0	1	37	106	125	19		15	7.9	115	237	11.9	24.7	14.7	4.43	0.51	1		0.22	28.08	2.5	28.9	59	3.8	1.1	74	71.9	0	5	5	1
1	61	1	0	1	1	0	0	0	1	38.5	86	97	18		10	8.9	128	240	12.9	30.8	13.3	6.12	0.7	4	82.73	77.82	291.02	2500	41.2	121	22.6	4.9	44.7	71.9	0	23	28	1
1	78	1	0	1	0	0	0	1	1	37.4	84	77	17	5	9	21	84	234	12.7	24.1	12.6	8.62	1.09	1	186.31	8.01	311.44	40.58	26.3	80	5.2	0.9	75.8	76.5	0	28	28	0
1	86	1	0	0	1	1	0	0	1	36	73	100	14			13.5	71	156	12.5	29.5	17.4	3.01	1.34	7	69.34	2.53	120.96	14.7	25.1	301	6.2	2.1	61.7	55.9	0	11	21	1
1	61	1	0	1	1	0	0	0	1	36	120	95	14			6.8	107	206	13.3	32.5	12.2	2.71	0.47	1	13.67	0.66	6.84	29.78	31.8	60	5.7	2.2	62.5	56.1	0	1	18	1
1	78	1	0	1	1	1	0	0	0	37.5	90	108	17	9	24	10.9	118	156	15.7	56.5	15.8	5.08	1.18	3	137.53	10.08	727.43	47.78	30.1	142	7.5	1.8	63.6	65.5	0	27	28	1
1	83	1	0	0	1	1	0	0	1	36.8	110	105	40	9	21	10.2	150	95	61.6	49.8	21.5	2.01	4.45	4	12.14	0.6	30.92	19.66	35.5	285	8.1	3.5	50.4	48.3	0	9	12	0
2	82	1	0	0	1	1	0	0	1	36	53	85	33		29	13.5	86	92	34.2	103.2	234.7	3.56	2.11	3	177.75	67.66	2500	2500	30.4	189	16	2.8	56.6	66	0	4	4	0
2	89	1	0	1	0	0	0	0	0	36.6	85	99	13	7	18	8.3	124	208	15.1	39.6	16.8	4.35	1.83	1	21.9	0.37	66.97	7.55	30.2	58	5.2	1.5	69.1	63.9	0	6	6	1
1	86	1	0	0	1	1	0	0	0	37.6	107	98	30	4	12	15.8	102	129	17.3	40.7	17.1	3.82	1.14	1	90.49	0.21	92.79	7.36	33.3	69	5.3	1.5	69.1	64.3	0	17	18	0
1	58	1	0	0	0	0	0	0	0	36.5	136	102	18			15.7	130	248	16.4	45	22.3	7.31	1.01	3	243.63	2.78	38.5	7.49	28.2	142	8.8	1.8	65.4	67.5	0	4	5	1
1	79	1	0	0	0	0	0	0	1	37.1	86	88	14	8	15	25.8	130	50	14.3	35	12.6	7.06	0.19	4	144.68	0.59	4.05	5.93	32.2	119	7.2	2.2	59.3	64.2	0	6	18	1
1	71	1	0	0	1	0	0	0	1	37.2	91	87	19	6	12	7.8	129	205	11.6	23.2	18.2	3.15	20.89	1	33.46	0.12	13.26	3.25	25.3	76	4.3	1.7	66.7	64.8	0	11	11	1
1	75	1	0	0	0	0	0	1	0	35.9	132	74	19			8.6	109	89	15	30.3	19.3	4.43	1.09	1	45.98	1.09	565.23	32.32	35	478	7.6	1.8	64.1	60.3	0	4	4	1
2	68	1	0	1	1	0	0	0	1	37.9	93	103	14			2.8	62	67	10.5	48	22.1	1.88	2.1	6	10.37	0.55			21.7	111	8	2.1	61.4	56	1	1	7	1
2	84	1	0	1	1	0	0	0	1	36.8	84	90	14			6.8	88	83	12.9	33.3	15.5	2.88	2.14	3	24.69	1.03	414.9	112.51	31.3	52	6	2.9	54.9	50.6	0	4	4	1
1	91	1	0	1	1	0	0	0	0	37.5	120	95	20	9	29	3.9	63	119	23.7	30.6	18.4	2.75	10.1	3	248.37	1.99	2500	168.24	29.3	172	7	1.9	64.2	57.1	0	0	8	1
1	91	1	0	0	1	0	0	0	1	38	151	122	29				152	127	12.6	31.8	11.8	4.15	1.01	4	120.49	1.39			28.6	82	3.3	2.1	63.4	56.6	1	5	13	0
1	63	1	0	0	1	0	0	1	1	35.9	96	95	14			4.3	78	128	17.6	47.2	17.6	4.95	0.03	3	168.54	3.34	393.4	10.93	27	479	4.8	1.2	74	76.3	0	0	7	1
2	96	1	0	0	1	0	0	0	1	36.3	51	94	21			6.6	90	100	14.4	36.4	20.1	3.15	0.91	1	47.5	0.23	35.21	9.39	36.9	120	3.8	1.2	73.3	66.4	0	28	28	1
2	73	0	0	1	1	0	0	1	1	36.7	147	103	14			14.5	118	163	14.9	32.8	17.7	3.05	5.11	3	15.46	0.29			29.6	53	4.1	1.5	70.9	67.1	0	2	3	1
2	77	1	0	0	1	0	0	1	1	35.9	97	83	16			9.6	118	277	13	39.6	17.1	2.94	0.69	1	5.54	0.1	14.3	4.01	29.2	22	6.6	1.2	74.8	69.4	0	19	21	1
2	90	1	0	1	1	0	0	0	1	37	67	75	27	4	30	16.4	85	156	13.7	36.8	17.1	6.86	2.46	1	94.46	0.12	18.28	6.57	31	57	7.8	1.2	74.2	78.6	0	14	28	1
2	72	1	0	0	0	0	0	0	1	36.6	64	81	24	5	19	11.9	114	177	13.3	33.2	16.4	2.92	2.97	1	1.03	1.04			37.8	49	4.2	1.6	68.1	62.1	1	14	17	1
1	77	1	0	1	1	0	0	1	0	37	72	90	14			9	91	210	14.8	37.4	17.2	4.36	0.97	2	26.43	0.06	73.29	16.47	37.6	75	7.2	1.6	66.7	68.1	0	16	23	1
1	85	1	0	0	1	0	0	0	1	37.1	93	71	20			12.9	99	248	15.9	47.6	18.4	6.18	1.49	2	167.37	1.09	137.7	8.83	18.7	79	6.4	1.4	69.4	64.4	0	6	21	1
1	75	1	0	1	1	0	0	0	1	36.6	98	104	18			11.8	131	134	14.5	39.6	16.7	3.11	0.6	5	44.16	0.06			37.9	51	6.6	1.8	65.4	60.5	1	24	28	1
1	50	1	0	1	0	0	0	1	1	37	89	140	15			10.6	117	198	13.4	32.3	15.9	3.4	0.54	3	10.07	3.54			31.5	53	9.2	1.3	74.6	85.5	0	6	6	1
1	84	1	0	0	1	1	0	1	1	37.1	89	92	14			12.3	120	16.4	16.4	39.9	16.7	3.34	2.09	3	78.24	0.6				255	6.4	1.8	63.3	60	0	0	13	1
1	86	1	0	0	1	1	0	0	1	37.1	109	66	25	11		9.1	79	126	16.9	42.9	18.3	1.76	13.19	6	95.62	28.22			24.8	197	8	1.8	63	55.8	0	19	28	0
1	72	1	0	1	1	1	0	1	1	37.8	116	76	14			6.1	92	243	14.1	57.1	22.7	5.41	2.01	1	60.29	1.56	14.99	17.5	25.6	605	10.3	1.8	67.4	79.2	0	7	13	0
1	63	1	0	1	1	0	0	0	0	36.8	94	120	15	9	21	8.8	116	211	14.8	43.1	17	2.97	1.31	1	42.58	0.05	9.19	7.95	25.9	36	5.8	1.6	66.9	64.7	0	0	11	1
1	76	1	0	0	1	0	0	1	1	36	124	151	36	19	42	19.5	98	253	19.2	180	240	2.09	4.84	11	26.35	7.64	591.66	274.93	23.8	129	6.7	2.8	55.6	52.9	0	4	4	1
1	92	1	0	1	1	0	0	0	0	37.8	84	57	15			30.8	118	137	16.4	43.1	15.9	5.19	4.22	2	125.39	1.75			37.4	127	5.5	1.5	68.2	68.6	0	8	8	1
1	34	1	1	1	0	0	0	0	0	37.4	85	85	16	7	17	13.2	88	710	16.9	45.1	19.6	8.42	11.77	1	190.13	1.16	147.74	12.18	24.6	81	8	1.1	76.8	85.2	1	28	28	1
1	76	1	1	1	0	0	0	1	0	37.4	97	102	16	17	15	4.5	119	218	59.7	135.8	16.5	4.29	5.24		31.63	24.11	10965.2	209.92	25.3	84	15.8	2.7	61.5	72.4	0	23	20	1
1	63	1	1	1	1	1	0	0	0	36.2	98	59	20	10	11	4.4	114	120	15.5	29.6	14	4.06	0.46		88.9	0.63	34.96	320.15	26.4	105	5.8	1.5	69.4	65.8	1	13	28	1
2	46	1	1	0	0	0	0	0	0	36.3	65	90	20			8	92	129	11.7	28.6	14.6	1.93	0.8		2.04	0.04	16.68	4.5	36.1	56	3.9	1.7	66.6	59.9	0	12	21	0
1	80	1	1	1	1	1	0	0	0	36.1	68	80	22			10.4	77	38	14.1	29.9	16.8	4.38	1.68		164.85	6.89	170.31	3.11	24.3	318	5.2	1.2	70.8	65.5	0	6	11	1
2	68	1	1	0	1	0	0	0	0	37.5	114	97	15	13	26	9.1	71	58	21.6	32.2	14	7.22	4.77		214.84	6.07	840.63	40.11	31.1	42	24.4	8.9	28.6	78.6	0	5	5	0
1	88	1	1	1	1	0	0	0	1	37.3	88	72	21		19	3.2	84	68	15.5	28.1	14.8	8.38	0.8		259.95	21.89	615.05	14.86	25.8	63	5.4	1.6	67.3	59	0	27	27	0
1	55	1	1	0	1	1	0	0	0	36	130	61	15	11	14	13.8	56	124	13.9	28.1	300	2.07	17.17	2	268.46	4.67			26.1	463	5.5	2.1	62.4	57.2	0	3	3	1
1	41	1	1	1	0	1	0	0	0	36.4	92	103	18	3	16	13.3	135	205	12.6	29.1	13	3.36	0.73	2	41.87	0.86			34.4	168	9	1.2	74.5	79.4	0	28	28	0
1	70	1	1	0	0	1	0	0	0	36	103	99	17	14		4.4	44	47	17.8	48.1	14	2.86	1.04	6	245.12				19.2	150	6.7	6.4	44.7	35.6	1	11	11	0
1	93	1	1	1	1	1	0	0	1	37.2	60	92	27	6	19	6.8	83	162	11.8	30.2	13.6	4.87	1.17	1	120.76	1.24			28.6	137	6.7	1.4	70.8	68.9	0	28	28	0
1	65	1	1	0	0	1	0	0	0	36.5	114	76	19		28	5.3	44	21	18.1	72.9	28.1	1.07	3.15	19	3.81	0.43			16.6	186	7.6	4.2	48.4	43.3	1	22	25	0
1	72	1	1	0	0	1	0	0	1	36.3	93	99	27	4	10	7.9	143	180	12.9	28.4	12.6	8.76	5.46	1	279.76	1.05	114.52	13.39	22.8	91	5	1.6	69.6	72.8	0	5	6	0
2	65	1	1	0	1	1	1	0	1	36.6	94	86	14			12.4	104	85	11.5	31.2	13.1	3.32	0.72	2	63.87	19.22	22.04	1.44	45.8	40	6.2	1.8	64.9	54.9	0	26	28	0
1	17	1	1	1	0	0	0	0	0	36.7	105	95	15		14	12.1	132	628	12.8	32.1	12.5	4.24	2.18	1	81.16	0.13	24.96	4.49	27.3	26	5.2	1.1	74.2	70.1	0	6	28	1
1	69	1	1	1	0	0	0	1	0	37.9	121	86	11	5	16	10.7	122	169	12.1	29.5	15.3		2.08	1	156.24	1.8	37.54	2.44	26.3	105	4.2	0.9	76.4	74.3	0	11	20	1
1	82	1	1	1	1	0	0	0	0	37.6	83	105	16		23	8.2	106	206	25.4	33.9	14.1	4.76	2.32	1	183.96	3.14	16.88	1.62	29.5	42	5.8	1.2	71.6	66.6	0	28	28	1
2	86	1	1	1	1	1	0	0	0	37.9	91	80	18	7	17	51.1	81	25	13.6	36.7	15.2	3.29	9.64	1	60.01	1.2			28.9	152	10.3	5.4	37.1	42.1	0	10	10	0
1	73	0	1	1	1	0	0	1	0	36.5	75	94	17		21	12.7	70	67	16.9	102.9	98.3	1.13	124.49	4	0.77	0.83	221.88	21.6	26.6	87	32.8	10.9	15.7	34.4	0	28	28	0
1	65	1	1	1	0	0	1	0	0	35.8	90	84	14	21	31	12.9	94	55	24.1	40.5	20	1.6	6.49	4	121.84	4.1	373.78	4.68	26.2	283	5.2	4.8	45.8	38.9	0	11	23	0
1	85	1	1	1	1	0	0	0	1	35.8	90	110	19	10	32	8.7	103	130	26.7	53.6	131.2	4.44	0.79	2	55.33	0.6	158.07	13.12	26.5	209	12.2	1.5	69.9	75.1	0	5	5	1
2	64	1	1	0	0	0	0	0	0	36.9	94	94	26	8	14	10.8	130	131	10.9	30.4	13.9	6.56	0.67	1	209.22	0.91	194.6	15.1	30.2	32	6.8	1.7	50.5	67.9	0	8	8	1
1	93	1	1	1	1	0	0	0	1	36.1	80	86	10		21	20.2	106	262	11.2	24.6	18.9	2.71	1.95	5	11.26	0.01	322.52	8.23	26.9	111	4.7	0.8	80.4	73	0	3	14	0
1	76	1	1	1	0	0	0	1	1	35.8	114	93	14	11	25	13.1	93	362	13	28.3	16.2	8.04	5.6	1	190.22	1.8	340.52	44.63	23.2	169	4.7	0.8	79.1	78.5	0	16	16	0
1	81	1	1	1	1	0	0	0	0	37.1	81	82	16	6	17	6.5	115	92	12.2	32.9	15.9	5.66	8.5	2	157.76	1.73	369.65	10.06	19.1	95	7.2	1.3	71.3	71.5	0	5	5	1
2	84	1	1	1	1	0	0	0	1	36.7	68	66	15	0	11	12.3	97	477	24.6	28.3	16.1	1.7	1.35	2	18.64	0.21	62.2	4.75	28.7	19	4.1	1	76.4	67.9	0	28	28	0
1	86	1	1	1	1	1	0	0	0	36	103	85	19		17	10.1	62	93	13	30	19.3	1.57	16.72	4	61.84	0.12	80.85	14.27	31.7	124	5	3.7	49.1	48.6	0	28	28	0
1	81	1	1	0	0	0	0	1	1	36.5	51	83	16	8	26	7.3	70	120	11.7	30.7	16.9	4.92	1.45	1	198.76	0.82	239.88	51.37	30.5	780	6.1	1.2	74.2	75.1	0	20	27	1
2	61	1	1	0	0	0	0	0	1	36.8	87	81	23		12	16.5	120	71	14.5	38.6	21.4	1.57	5.04	1	18.32	0.26	158.83	31.89	23	34	6.4	3.2	52.2	47	0	17	22	1
2	56	1	1	1	0	0	0	0	0	35.6	98	118	15		19	14.6	125	171	16.9	44.4	17.6	4.14	8.37	2	169.13	2.9	110.79	6.03	36.2	103	7.5	2	62.1	62.1	0	21	21	1
1	94	1	1	1	1	0	0	1	0	37.3	83	66	16	5	20	5.6	103	97	18.6	62.5	17.3	3.16	4.31	4	38.56	1.22	833.25	53.6	39.1	59	7.4	1.7	65.9	52.8	0	28	28	1
2	74	0	1	0	0	0	0	0	0	37.8	122	73	30	15	21	6.7	141	121	18.2	55.7	38.4	2.95	9.29	6	50.19	83.87	2500	44.54	27.7	145	6.5	1.8	65.4	60.2	0	12	15	1
1	66	1	1	0	0	1	0	0	0	37.4	80	93	14	6	11	18.8	134	224	15.7	35.1	16.9	11.39	4.01	3	311	8.82	83.9	15.93	33.8	97	7.4	1.3	70.8	76.1	0	28	28	0
2	91	1	1	0	0	0	0	1	0	36.7	110	82	22	0	4	19.6	102	291	14.7	45	16.2		2.66	2	160.58	1.25	166.67	7.16	23.2	39	6	1.2	73.1	73.4	0	28	28	1
1	61	1	1	0	1	0	0	0	0	36.5	83	75	19	5	19	5.8	124	170	13.3	47.4	17.4	5.44	0.44	2	80.42	0.14	62.79	6.67	24.9	42	6.8	1.9	64.1	64.3	0	4	6	1
1	51	1	1	1	1	1	1	0	0	36.8	97	93	17	11	20	9.9	125	15	50	115.4	142.2			10	76.8	78.76	2165.8	2500	36.3	258	31.8	12.2	15.4	26.7	1	28	28	0
1	71	1	1	1	1	0	0	0	1	37.3	112	105	30	8	25	13	99	391	18.6	56.4	21	5.73	9.59	1	95.74	1.25	126.12	10.73	24.7	116	9.8	2	63	78.1	1	28	28	1
2	44	0	1	1	0	0	0	1	0	35	106	70	36	14	25	4.9	81	41	25.4	50.3	26.5	1.63	17.67	30	41.32	9.62	2500	1133.6	38.4	132	25.3	6.9	26.7	45.1	0	3	3	0
1	79	1	1	1	1	0	0	0	1	37.1	92	139	15	13	32	11.9	28.3	57	13.9	34.3	16.7	1.46	25.31	4	1.95	0.25	420.01	512.61	20.1	60	6	3.7	49.7	47.9	1	13	13	1
1	81	1	1	0	1	0	0	1	1	37.8	81	98	21		14	13.9	102	99	13.2	26.8	15	3.48	7.67	2	71.6	0.14	60.63	24.46	26.4	48	4.8	2.3	61.8	51.4	1	19	19	1
1	62	1	1	0	1	0	0	0	0	37	91	83	20	4	13	7	90	293	15.5	54.1	18.6	3.91	3.94	1	27.9	0.18			28.4	47	8	1.3	73.6	73.4	0	0	10	1
2	71	1	1	0	0	0	0	0	1	35.8	94	58	14	9	20	14.2	99	393	15.7	36.4	17.5		0.66	2	107.77	0.41	12.21	2.5	32.1	20	4.8	0.9	77.1	76.6	1	24	27	1
1	72	1	1	1	1	1	0	0	0	36.6	142	108	19	6		10.6	117	156	35.3	102.5	22.7	6.23	0.22	1	224.18	6.53	138.09	10.11	32.9	1424	12.5	2.1	62.6	70.1	0	0	3	0
2	80	1	1	0	1	0	0	1	1	38.4	91	79	25			17.4	100	176	14.3	35.3	16.2	4.09	1.17	2	25.04	0.25	53.43	19.41	27.3	77	7.2	1.5	69.9	70.2	0	4	4	1
